# Supplementary material for: Phytoestrogens as Biomarkers of Plant Raw Materials Used for Fish Feed Production
Source: Molecules. 2023 Apr 21;28(8):3623. doi: 10.3390/molecules28083623 (PMC10144496; doi:10.3390/molecules28083623)
Supplement: Supplementary file 1 [file molecules-28-03623-s001.zip]

Archive with 1 entries (1 files):
- molecules-2314620-supplementary.pdf
